# Supplementary material for: ONLINE FORECASTING OF COVID-19 CASES IN NIGERIA USING LIMITED DATA
Source: Data Brief. 2020 May 8;30:105683. doi: 10.1016/j.dib.2020.105683 (PMC7206427; doi:10.1016/j.dib.2020.105683)
Supplement: Supplementary file 1 [file mmc1.xml]

<?xml version="1.0" encoding="utf-8" standalone="no"?>
<data>
  <datasets>
    <author>kbmajeed1@gatech.edu;kbmajeed1@gmail.com</author>
    <type>1</type>
    <dataset>
      <name>NigeriaCOVID-19</name>
      <caption />
      <description>In this dataset, the daily total number of COVID-19 cases in Nigeria from February 27, 2020, to April 5, 2020, were automatically mined every 24 hours from the official websites of NCDC and Wikipedia. The initial data is in raw Excel file format nigeria_covid19.csv. Data with regularly updated case numbers and prediction results from an ensemble of forecasting algorithms can be found in nigeria_covid19_updated.csv.</description>
      <filetype>
        <name />
      </filetype>
      <filesize />
      <source>0</source>
      <sourcename>Original Data</sourcename>
      <access>
        <type>1</type>
        <name>Data available in data repository</name>
        <reponame>Mendeley Data</reponame>
        <PersistentId>10.17632/3xsb9nyfhp.1</PersistentId>
        <deeplinkurl>https://data.mendeley.com/datasets/3xsb9nyfhp/1</deeplinkurl>
      </access>
    </dataset>
  </datasets>
</data>
