# Supplementary material for: ONLINE FORECASTING OF COVID-19 CASES IN NIGERIA USING LIMITED DATA
Source: Data Brief. 2020 May 8;30:105683. doi: 10.1016/j.dib.2020.105683 (PMC7206427; doi:10.1016/j.dib.2020.105683)
Supplement: Supplementary file 2 [file mmc2.zip]

Archive with 1 entries (1 files):
- nigeria_covid19.csv
