# Supplementary material for: ONLINE FORECASTING OF COVID-19 CASES IN NIGERIA USING LIMITED DATA
Source: Data Brief. 2020 May 8;30:105683. doi: 10.1016/j.dib.2020.105683 (PMC7206427; doi:10.1016/j.dib.2020.105683)
Supplement: Supplementary file 2 [file mmc2.zip › nigeria_covid19.csv]

S/N	Date	Total Cases	New Cases	Percent Change %
1	2/27/2020	1	0	(n.a.)
2	2/28/2020	1	0	0
3	2/29/2020	1	0	0
4	3/1/2020	1	0	0
5	3/2/2020	1	0	0
6	3/3/2020	1	0	0
7	3/4/2020	1	0	0
8	3/5/2020	1	0	0
9	3/6/2020	1	0	0
10	3/7/2020	1	0	0
11	3/8/2020	1	0	0
12	3/9/2020	2	1	100
13	3/10/2020	2	0	0
14	3/11/2020	2	0	0
15	3/12/2020	2	0	0
16	3/13/2020	1	0	0
17	3/14/2020	1	0	0
18	3/15/2020	1	0	0
19	3/16/2020	1	0	0
20	3/17/2020	2	1	100
21	3/18/2020	7	5	250
22	3/19/2020	11	4	57
23	3/20/2020	12	1	9
24	3/21/2020	22	10	91
25	3/22/2020	30	8	36
26	3/23/2020	40	10	33
27	3/24/2020	44	4	10
28	3/25/2020	51	7	16
29	3/26/2020	65	14	27
30	3/27/2020	81	16	25
31	3/28/2020	97	16	20
32	3/29/2020	111	14	14
33	3/30/2020	131	20	18
34	3/31/2020	151	20	15
35	4/1/2020	174	23	15
36	4/2/2020	184	10	6
37	4/3/2020	209	25	14
38	4/4/2020	214	5	2
39	4/5/2020	224	10	5
Notes
On the 31st of March 2020, the NCDC reported 139 on twitter while Wikipedia updated its 139 cases to 151 later by midnight.
On the 3rd of April 2020, the NCDC reported 210 cases. This was later corrected to 209 cases the next day.
